# Supplementary material for: Aquatic Therapy in Children and Adolescents with Disabilities: A Scoping Review
Source: Children (Basel). 2024 Nov 20;11(11):1404. doi: 10.3390/children11111404 (PMC11593235; doi:10.3390/children11111404)
Supplement: Supplementary file 1 [file children-11-01404-s001.zip]

Archive with 1 entries (1 files):
- children-3315459-supplementary.pdf
